# Supplementary material for: Improper hydration induces global gene expression changes associated with renal development in infant mice
Source: Genes Nutr. 2016 Oct 20;11:28. doi: 10.1186/s12263-016-0544-0 (PMC5072351; doi:10.1186/s12263-016-0544-0)
Supplement: Additional file 1: — Differentially expressed genes during normal renal development from infancy to juvenile period. Differentially expressed genes in a comparison analysis between CON 1W and CON 4W group, with statistical significant change (p < 0.05 and fold change >1.5). (XLSX 24 kb) [file 12263_2016_544_MOESM1_ESM.xlsx]

## Sheet: Sheet1
	Supplementary Table 1. Differentially expressed genes during normal renal development from infancy to juvenile period
		PROBE_ID	SYMBOL	p-value (CON4W vs. CON1W)	Fold-Change
	Upregulated genes in CON 1W versus CON 4W	ILMN_1257724	Adamts9	0.000323786	1.50287
		ILMN_2770979	Osr2	0.00067896	1.52935
		ILMN_1251595	Bhlhb9	0.000466252	1.5296
		ILMN_2615145	Fbxw17	0.00023687	1.54767
		ILMN_1223965	LOC100045867	0.000575605	1.56474
		ILMN_2963483	Ankrd47	0.000268183	1.57656
		ILMN_2999654	Psmc3ip	2.0997e-05	1.57685
		ILMN_2719973	Gpc3	0.000329463	1.5788
		ILMN_1213850	Col4a3	0.000199068	1.58272
		ILMN_2646411	Gramd1b	0.000315798	1.58609
		ILMN_2767918	Ifi30	0.000469817	1.58787
		ILMN_1258111	Slc34a3	8.45227e-07	1.59057
		ILMN_2461172	Slc16a5	8.31383e-06	1.60306
		ILMN_1246622	9130204C11Rik	0.000826593	1.60336
		ILMN_2760963	Dock6	3.11284e-06	1.60401
		ILMN_1249278	AU022252	0.000265703	1.60565
		ILMN_2890357	2610027C15Rik	7.37151e-06	1.61177
		ILMN_2717045	Prdx4	6.78664e-06	1.61494
		ILMN_2903540	Spp2	1.51555e-05	1.62006
		ILMN_2647225	Cpsf4l	0.00010069	1.62071
		ILMN_2774596	Lamc1	5.87908e-06	1.63137
		ILMN_1254523	Gsto1	5.01163e-05	1.63241
		ILMN_2734712	Ptpla	4.09671e-06	1.63285
		ILMN_2734252	Heph	5.11558e-05	1.63706
		ILMN_2641751	1810009K13Rik	2.62963e-05	1.63965
		ILMN_2690061	Hnrpdl	0.000807283	1.6415
		ILMN_2832979	Gpc3	0.00057867	1.64975
		ILMN_3103904	Ptprd	9.87649e-06	1.65249
		ILMN_2759207	Kcne1	0.000173443	1.6553
		ILMN_2643021	Tmem169	2.52158e-05	1.6589
		ILMN_2745370	Sult1a1	0.000600766	1.66126
		ILMN_1220430	Ccdc28b	9.53865e-05	1.66284
		ILMN_1228213	Ifi30	0.000134796	1.66658
		ILMN_1251930	Nasp	0.000258876	1.67182
		ILMN_2908132	Gja5	7.45999e-05	1.68051
		ILMN_2729103	Adamts2	0.000393918	1.68399
		ILMN_2680054	D0H4S114	3.69725e-05	1.69933
		ILMN_2622107	Tbx10	2.76079e-05	1.7225
		ILMN_2596385	Kcna6	2.61195e-05	1.73239
		ILMN_1222111	Col15a1	0.000152547	1.75651
		ILMN_2904435	Gp2	0.000147025	1.77038
		ILMN_1232026	Fam184a	5.93456e-05	1.77923
		ILMN_2777359	Serpinh1	5.86113e-05	1.78001
		ILMN_1255869	Catnb	0.000590999	1.78178
		ILMN_2605890	Tk1	0.000507791	1.78664
		ILMN_1256458	Sft2d3	0.000655751	1.79965
		ILMN_1248998	Xpnpep2	0.000359377	1.80055
		ILMN_2694257	Ccdc28b	0.000690614	1.81203
		ILMN_2941280	Artn	9.31586e-05	1.81554
		ILMN_1253593	Tshz3	0.000550816	1.82188
		ILMN_2896843	Cd248	0.000652119	1.83294
		ILMN_1258715	Rrm1	6.39808e-05	1.83677
		ILMN_1242617	Gpr23	7.42342e-05	1.84503
		ILMN_1226923	1810032O08Rik	0.000646689	1.87061
		ILMN_1233857	Mcm6	5.78434e-05	1.87401
		ILMN_2492264	Wisp1	5.65977e-05	1.87506
		ILMN_2805714	B3galnt1	6.17137e-05	1.87845
		ILMN_1248951	E430003H02Rik	5.55966e-05	1.88225
		ILMN_1249220	Col6a3	7.76316e-06	1.8857
		ILMN_1213886	Meox1	0.000188161	1.8894
		ILMN_2844820	Angptl7	0.000139154	1.91036
		ILMN_2449644	Fbln1	0.000739126	1.9153
		ILMN_2661422	Ramp2	1.16989e-05	1.92955
		ILMN_1239726	Snai3	0.000747539	1.96433
		ILMN_2930707	Tcf21	0.000282293	1.97098
		ILMN_2621643	Col4a1	6.84955e-08	1.97401
		ILMN_2748402	Col5a1	2.34841e-07	2.01023
		ILMN_1240125	Gnb4	0.000199664	2.01436
		ILMN_3150519	Slc39a5	1.95872e-06	2.01637
		ILMN_2543929	2610036L11Rik	0.000219058	2.02124
		ILMN_2782061	Slc4a3	0.000160279	2.03076
		ILMN_2822579	Col4a2	3.44729e-06	2.0517
		ILMN_2693403	Ela1	4.53039e-08	2.05797
		ILMN_1249296	LOC380640	0.000743847	2.07925
		ILMN_2735308	Slc39a5	0.000843561	2.09513
		ILMN_1232469	B130024G19Rik	0.000274869	2.22156
		ILMN_1259388	Col6a1	4.21133e-05	2.22551
		ILMN_1226839	Hist1h2ad	6.60879e-05	2.25604
		ILMN_2704048	Sri	0.000456146	2.27724
		ILMN_2768087	Col6a1	4.17728e-05	2.30125
		ILMN_2778872	Mad2l1	0.000361969	2.30699
		ILMN_1236574	Cenpa	1.40398e-06	2.36804
		ILMN_2836654	Hist1h2ao	0.000158774	2.38019
		ILMN_2981542	Mfap2	3.49158e-05	2.38136
		ILMN_1253062	Insc	0.000157219	2.38356
		ILMN_2660729	Camsap1	0.0008012	2.46043
		ILMN_2543393	Cdca8	5.87122e-07	2.47706
		ILMN_2733524	Nrm	2.87746e-07	2.48283
		ILMN_2764551	Cox6b2	5.12537e-05	2.48904
		ILMN_1238276	Hist1h2ai	0.00022769	2.50533
		ILMN_3136561	Sparc	3.59467e-05	2.50847
		ILMN_2649333	Rps6kl1	0.000652196	2.52117
		ILMN_2578154	ENSMUSG00000074822	0.000120771	2.52849
		ILMN_2742279	Defb19	1.81928e-05	2.54195
		ILMN_2664686	Chaf1b	1.41395e-05	2.54751
		ILMN_1223552	Fbn1	4.74773e-05	2.58251
		ILMN_3133352	Ung	1.55778e-05	2.59425
		ILMN_1213746	B130049M08Rik	0.000588762	2.59969
		ILMN_1213191	Brrn1	8.33038e-07	2.6367
		ILMN_1254450	Mdk	0.000371687	2.65707
		ILMN_2730329	Hist1h2ah	0.000570227	2.73452
		ILMN_1246270	Gins2	7.82929e-05	2.75159
		ILMN_3158499	Mdk	3.58305e-05	2.76795
		ILMN_2560756	Nid1	0.000486167	2.79993
		ILMN_2762326	Kif22	1.30218e-05	2.81447
		ILMN_1254869	A130082N24Rik	4.83356e-05	2.86654
		ILMN_2513378	6430537F04	0.000531233	2.8868
		ILMN_2790181	Phgdh	6.86608e-05	2.9212
		ILMN_2834123	Apoa4	0.00011572	2.95176
		ILMN_2533143	LOC234081	0.000127699	3.00874
		ILMN_1214448	9030619P08Rik	0.000295885	3.01665
		ILMN_2965660	Apcdd1	0.000317523	3.02126
		ILMN_1250349	Apoa4	4.53258e-06	3.02933
		ILMN_2952661	Dbf4	4.96705e-05	3.03752
		ILMN_2742849	Mcm5	2.69664e-06	3.05939
		ILMN_2754104	Apoa4	6.73625e-05	3.07585
		ILMN_1219574	Hist1h2af	0.00018416	3.07939
		ILMN_2893926	Tk1	0.000566685	3.08597
		ILMN_2772070	Dio1	4.6615e-05	3.12447
		ILMN_2819319	Rrm2	1.53957e-05	3.21336
		ILMN_1246108	Hist1h2ah	3.05761e-06	3.29636
		ILMN_2795040	Hist1h2ad	8.92222e-05	3.31524
		ILMN_2847144	Hist1h2ak	0.000141211	3.35921
		ILMN_2981801	Hist1h2ag	0.000151111	3.43708
		ILMN_2651539	Apoc3	5.81914e-07	3.45187
		ILMN_2770968	Fcrls	1.20407e-05	3.47006
		ILMN_1231305	Nope	6.48064e-05	3.67212
		ILMN_2714565	Rrm2	0.000109878	3.79661
		ILMN_1255053	Plk1	9.14996e-05	3.84678
		ILMN_2687872	Col1a1	6.92092e-05	3.89802
		ILMN_2765662	Kcne1l	0.000392486	3.96591
		ILMN_2774587	1810018F18Rik	2.322e-05	4.20974
		ILMN_1225182	Cdca3	5.14772e-06	4.29248
		ILMN_2697304	Eln	3.42263e-05	4.35833
		ILMN_1235445	Nfs1	2.60078e-05	4.37376
		ILMN_2867901	Cdc20	4.11172e-06	4.43167
		ILMN_2774007	Bub1b	1.86835e-05	4.60348
		ILMN_1243616	Cdkn3	9.8185e-08	4.72364
		ILMN_2797642	Ncaph	0.000513462	4.77199
		ILMN_2617005	Prlr	0.000582821	4.82908
		ILMN_2603699	Birc5	4.89719e-06	5.21191
		ILMN_2612206	Cdc20	0.000163685	5.30691
		ILMN_1229210	LOC640739	3.89289e-06	5.67936
		ILMN_2617228	Aurka	4.7425e-06	5.75611
		ILMN_2691680	Cyp4a14	0.000554047	5.89112
		ILMN_2632712	Birc5	1.90393e-06	5.95484
		ILMN_2867899	Cdc20	1.88323e-07	7.27796
		ILMN_2757125	Prc1	2.57574e-06	8.16943
		ILMN_2929896	Pbk	1.22542e-06	10.1958
	Upregulated genes in CON 4W versus CON 1W	ILMN_2965417	Npm3-ps1	0.000548043	1.50464
		ILMN_2453086	Txnrd3	0.000201335	1.50898
		ILMN_1235317	E030016N13Rik	0.000842856	1.5228
		ILMN_2811240	Tprkb	9.35685e-07	1.52591
		ILMN_1255190	C1rl	0.00042769	1.52902
		ILMN_2511089	Ugcg	6.82009e-05	1.52952
		ILMN_2737163	Sqle	1.11774e-05	1.53162
		ILMN_2603834	Htatip2	0.000291651	1.53753
		ILMN_2777576	Cyp2j13	0.000100061	1.55889
		ILMN_1233213	Prok1	0.000578995	1.55994
		ILMN_1222543	Ugt1a10	1.8126e-05	1.56428
		ILMN_1255743	Il6ra	0.000124648	1.57068
		ILMN_2966162	Tmem56	3.66802e-06	1.57451
		ILMN_2758717	Plscr4	6.1886e-05	1.57943
		ILMN_2719650	Acot12	0.000192388	1.58223
		ILMN_2712668	Pfkfb4	0.000298164	1.5934
		ILMN_2814168	Cd97	0.000422183	1.60382
		ILMN_2621433	Fgfrl1	0.000218506	1.6171
		ILMN_2734251	Dnase1	0.00022164	1.65152
		ILMN_2603837	Htatip2	7.93581e-05	1.66197
		ILMN_2606470	Clip4	0.000283784	1.6739
		ILMN_2696173	Degs2	0.000115231	1.69943
		ILMN_2694569	LOC631037	1.17175e-06	1.70478
		ILMN_2940135	Timd2	0.000675973	1.71416
		ILMN_3089584	Cd74	0.000352864	1.71789
		ILMN_3158937	Fam171a1	0.000678615	1.73967
		ILMN_2682223	Slc2a9	0.00072191	1.75287
		ILMN_1213981	Mbd4	0.000636584	1.76939
		ILMN_1229531	Kifc3	0.000729899	1.78196
		ILMN_1241150	LOC100048376	0.00022582	1.78909
		ILMN_1247450	B430005K18Rik	0.000456979	1.79015
		ILMN_1221817	Cd74	5.21379e-07	1.79598
		ILMN_2717667	Pim3	0.000290965	1.80864
		ILMN_2689986	LOC100048331	1.04197e-05	1.82273
		ILMN_2913716	H2-Ab1	4.5248e-05	1.84835
		ILMN_2643977	Acat1	0.000524597	1.84971
		ILMN_2487554	A330042I21Rik	0.000223786	1.85004
		ILMN_2995794	Itprip	2.11627e-05	1.8518
		ILMN_1226800	Cd274	0.000715791	1.85308
		ILMN_2663211	Stbd1	0.000472584	1.85933
		ILMN_1257574	Esm1	0.000406283	1.86587
		ILMN_1239102	H2-Eb1	1.05973e-05	1.87585
		ILMN_2687014	Cyp2e1	3.30016e-05	1.8903
		ILMN_1216722	Ftcd	0.000187176	1.89425
		ILMN_2790496	Cyp4b1	3.86614e-06	1.89474
		ILMN_2667384	Slc6a9	3.09392e-06	1.8977
		ILMN_2743013	Ncf4	0.00038478	1.90921
		ILMN_2639662	Ldhd	1.6254e-06	1.92265
		ILMN_1226525	H2-Ab1	7.41334e-05	1.92777
		ILMN_2631423	H2-Ab1	0.000108459	1.93202
		ILMN_2607675	LOC641240	5.38187e-05	1.96917
		ILMN_1227260	Lad1	0.00016441	1.98874
		ILMN_2982781	Kcnk5	0.000559898	2.01429
		ILMN_2825080	Ldhd	1.20855e-07	2.02954
		ILMN_2665629	Ldhd	3.90222e-06	2.03126
		ILMN_2734924	1190003J15Rik	0.00011161	2.03843
		ILMN_1239065	Slc35a3	3.47466e-05	2.03951
		ILMN_3004600	Serpina1c	0.000324526	2.08407
		ILMN_2710942	Apob	1.45568e-06	2.1229
		ILMN_2976519	Faim	0.000846658	2.15054
		ILMN_1247832	Cd74	2.92488e-05	2.20835
		ILMN_1232263	Kcnk5	0.000394225	2.22858
		ILMN_1227457	LOC100048055	7.73043e-05	2.2817
		ILMN_2793739	AI747699	6.36907e-05	2.56249
		ILMN_2993109	Ddit4	0.000235385	2.56628
		ILMN_1237518	Dgkg	0.000631353	2.57508
		ILMN_1217248	Ncoa2	3.9927e-05	2.70818
		ILMN_2584685	E430021P16Rik	0.00021143	2.71552
		ILMN_2633091	Srd5a2	0.000144835	2.82899
		ILMN_3159131	Cyp2a5	1.44379e-06	2.89256
		ILMN_2661820	Agxt2l1	6.76286e-05	2.91957
		ILMN_1235056	Ptpn7	0.000255815	3.00279
		ILMN_2601215	Cyp7b1	1.97671e-06	3.00679
		ILMN_2858477	4930502E18Rik	0.000205512	3.26914
		ILMN_1244847	Cyp2a5	1.32059e-05	3.91616
		ILMN_2734598	Cyp2a5	8.81087e-06	4.16964
		ILMN_1229990	Agxt2l1	6.00405e-05	4.17393
		ILMN_2760540	Mpped1	4.59896e-06	4.20131
		ILMN_2739816	AW822252	0.000291339	4.77453
		ILMN_1222772	4930502E18Rik	0.000367128	4.92852
		ILMN_1250364	Cyp2a4	4.00285e-05	8.3713
		ILMN_2837080	Azgp1	3.52704e-09	11.9852
		ILMN_2635272	Igh-VJ558	0.000155996	12.2708
		ILMN_2725198	Azgp1	1.47085e-09	14.6998
		ILMN_1254109	Cyp4a12a	2.36812e-06	16.5764
